# Supplementary material for: Isolation and Identification of Burkholderia stagnalis YJ-2 from the Rhizosphere Soil of Woodsia ilvensis to Explore Its Potential as a Biocontrol Agent Against Plant Fungal Diseases
Source: Microorganisms. 2025 May 31;13(6):1289. doi: 10.3390/microorganisms13061289 (PMC12195442; doi:10.3390/microorganisms13061289)
Supplement: Supplementary file 1 [file microorganisms-13-01289-s001.zip]

Archive with 1 entries (1 files):
- microorganisms-3645075-supplementary.pdf
